# Supplementary material for: Green Tea and Java Pepper Mixture Prevents Obesity by Increasing Energy Expenditure and Modulating Hepatic AMPK/MicroRNA-34a/370 Pathway in High-Fat Diet-Fed Rats
Source: Antioxidants (Basel). 2023 May 5;12(5):1053. doi: 10.3390/antiox12051053 (PMC10215510; doi:10.3390/antiox12051053)
Supplement: Supplementary file 1 [file antioxidants-12-01053-s001.zip]

Archive with 1 entries (1 files):
- antioxidants-2312531-supplementary.pdf
